# Supplementary material for: Cryptic Diversity and Impacts of Domestication in the Black Soldier Fly (Hermetia illucens) Genome
Source: Genome Biol Evol. 2026 Apr 15;18(5):evag097. doi: 10.1093/gbe/evag097 (PMC13171150; doi:10.1093/gbe/evag097)
Supplement: evag097_Supplementary_Data [file evag097_supplementary_data.zip]

Archive with 2 entries (2 files):
- supp_figures_v2.docx
- supp_tables_v2.docx
